# Supplementary material for: Proximate Composition and Nutritional Values of Selected Wild Plants of the United Arab Emirates
Source: Molecules. 2023 Feb 3;28(3):1504. doi: 10.3390/molecules28031504 (PMC9921872; doi:10.3390/molecules28031504)
Supplement: Supplementary file 1 [file molecules-28-01504-s001.zip]

Archive with 1 entries (1 files):
- molecules-2100205-supplementary.pdf
